# Supplementary material for: Impact of Antibiotic Authorisation at Three Provincial Hospitals in Thailand: Results from a Quasi-Experimental Study
Source: Antibiotics (Basel). 2022 Mar 7;11(3):354. doi: 10.3390/antibiotics11030354 (PMC8944558; doi:10.3390/antibiotics11030354)
Supplement: Supplementary file 1 [file antibiotics-11-00354-s001.zip]

Archive with 1 entries (1 files):
- antibiotics-1600530-supplementary.pdf
